# Supplementary material for: Monitoring Match-Related Fatigue in Youth Rugby Players Using a Readiness Index and Clinical Tests
Source: Sports (Basel). 2026 Jul 8;14(7):288. doi: 10.3390/sports14070288 (PMC13418244; doi:10.3390/sports14070288)
Supplement: Supplementary file 1 [file sports-14-00288-s001.zip]

Archive with 1 entries (1 files):
- sports-4321556-supplementary.pdf
